# Supplementary material for: HAP-SAMPLE2: data-based resampling for association studies with admixture
Source: Bioinformatics. 2025 Jun 13;41(6):btaf333. doi: 10.1093/bioinformatics/btaf333 (PMC12208071; doi:10.1093/bioinformatics/btaf333)
Supplement: btaf333_Supplementary_Data [file btaf333_supplementary_data.zip]

Archive with 2 entries (2 files):
- vignette.pdf
- HAP_SAMPLE2_Supplementary file.pdf
